# Supplementary material for: Response of Soil Microbial Communities to Karst Desertification in Soil and Water Conservation Agroforestry Systems
Source: Microorganisms. 2026 Feb 28;14(3):556. doi: 10.3390/microorganisms14030556 (PMC13028859; doi:10.3390/microorganisms14030556)
Supplement: Supplementary file 1 [file microorganisms-14-00556-s001.zip]

Archive with 1 entries (1 files):
- microorganisms-4149779-supplementary.pdf
